# Supplementary material for: Characteristics of Normalization Methods in Quantitative Urinary Metabolomics—Implications for Epidemiological Applications and Interpretations
Source: Biomolecules. 2022 Jun 28;12(7):903. doi: 10.3390/biom12070903 (PMC9313036; doi:10.3390/biom12070903)
Supplement: Supplementary file 1 [file biomolecules-12-00903-s001.zip]

Archive with 1 entries (1 files):
- biomolecules-1758882-supplementary.pdf
